# Supplementary material for: Using phenomics to identify and integrate traits of interest for better-performing common beans: A validation study on an interspecific hybrid and its Acutifolii parents
Source: Front Plant Sci. 2022 Dec 8;13:1008666. doi: 10.3389/fpls.2022.1008666 (PMC9773562; doi:10.3389/fpls.2022.1008666)
Supplement: Supplementary file 3 [file DataSheet_1.csv]

Descriptors component	oob	Acurracy
Seed morphometrics	1.11	Alta
Phisyology	25.35	Media
Pod morphometrics	4.63	Alta
Yield	1.41	Alta
