# Supplementary material for: Using phenomics to identify and integrate traits of interest for better-performing common beans: A validation study on an interspecific hybrid and its Acutifolii parents
Source: Front Plant Sci. 2022 Dec 8;13:1008666. doi: 10.3389/fpls.2022.1008666 (PMC9773562; doi:10.3389/fpls.2022.1008666)
Supplement: Supplementary file 7 [file Table_1.xlsx]

## Sheet: Phisiology
	Dim.1	Dim.2	Dim.3	Dim.4	Dim.5
Phi2	17.1735	6.58974	0.526799	0.621589	0.258164
PhiNPQ	18.8336	3.86408	0.683445	0.251374	0.0775381
NPQt	9.97079	0.06673	17.3214	3.99962	0.770798
qL	0.0233896	6.62331	36.7453	0.267994	1.83408
FvP.FmP	17.461	1.45235	6.94919	0.449346	0.00687148
qP	5.35632	9.52225	21.4387	0.721695	2.25184
LEF	2.28701	2.0752	0.631042	37.0669	51.3927
FmPrime	17.3175	4.80235	1.0403	1.0195	0.303753
Fs	6.81377	21.3241	0.00120093	0.493676	0.0331198
FoPrime	3.70273	21.1463	7.54185	0.182399	0.526573
LTD	0.0238209	0.316755	1.3252	54.5779	42.5245
Chl	1.03663	22.2168	5.79554	0.348	0.0200723

## Sheet: Pod morphometrics
	Dim.1	Dim.2	Dim.3	Dim.4	Dim.5
Area	16.1305	1.17773	0.0386901	0.0253333	3.92484
Perim.	7.39983	7.90969	13.3674	5.25746	8.92084
Width	7.40288	5.29553	21.7489	3.8969	0.804792
Height	0.432102	4.10692	40.1913	17.8355	3.94894
Major	16.9499	0.8901	0.200813	0.0879124	0.898767
Minor	9.73359	11.2229	0.0170619	7.84063	0.964044
Circ.	0.00777757	8.12729	23.3323	36.8096	0.270011
Feret	16.4044	0.00373681	0.287553	2.14815	8.6568
MinFeret	0.263434	26.2907	0.177816	11.862	2.65534
AR	8.49854	13.2882	0.520607	0.0190186	0.937591
Round	6.03114	14.3907	0.0589356	12.782	19.9027
Solidity	10.7459	7.29638	0.0586644	1.43551	48.1154

## Sheet: Seed morphometrics
	Dim.1	Dim.2	Dim.3	Dim.4	Dim.5
Area	14.8267	0.281367	0.12193	2.0314	2.22529
Perim.	3.88225	20.2104	31.6481	1.5939	42.4367
Width	10.7602	4.30394	2.63512	58.0274	0.407645
Height	13.6741	0.00710568	0.52282	28.6482	6.47829
Major	15.0655	0.0162994	0.000966145	0.101438	1.09979
Minor	14.0707	2.34289	1.88316	0.0252518	0.851037
MinFeret	13.7607	3.47719	1.24496	0.270551	3.86324
AR	4.29114	27.1031	15.6081	1.69785	0.0850822
Round	4.3508	27.8209	12.853	4.16799	0.0899296
Solidity	5.31778	14.4368	33.4819	3.43598	42.463

## Sheet: Yield
	Dim.1	Dim.2	Dim.3	Dim.4	Dim.5
PW	30.4791	0.213717	0.991559	9.9236	1.7253e-29
SPW	30.4158	8.65535e-05	0.0188778	30.5638	1.15237e-29
SN	0.0281092	86.4466	13.517	0.00837705	4.17208e-61
VW	23.0127	4.94666	27.5061	41.928	7.70126e-31
PHI	16.0643	8.39297	57.9665	17.5763	1.45677e-60
