# Supplementary material for: Using phenomics to identify and integrate traits of interest for better-performing common beans: A validation study on an interspecific hybrid and its Acutifolii parents
Source: Front Plant Sci. 2022 Dec 8;13:1008666. doi: 10.3389/fpls.2022.1008666 (PMC9773562; doi:10.3389/fpls.2022.1008666)
Supplement: Supplementary file 8 [file Table_2.xlsx]

## Sheet: Table S1-Fertilization
	Table1S. Nutritional requirements of beans used during the evaluation of parents and interspecific hybrids
	N	P2O5	K2O	MgO	CaO	S
	97-133	2021-09-19	93-118	18-22	54-68	25-32

## Sheet: TableS2- Morphometric descripti
Table S2. Description of morphometric descriptors used during the evaluation of INB 47 and its parental lines.
ID	Name	Short description	Unit
1	Area	Size of cell region of interest (ROI)	cm2
2	Perimeter	Length of contour of cell region of interest (ROI)	cm
3	Height	Length of major axis of ellipse fitted	cm
4	Width	Length of minor axis of ellipse fitted to region of interest (ROI)	cm
5	Circularity	Relationship of region area and perimeter
6	Aspect Radio (AR)	Aspect ratio of the blob’s fitted ellipse. Major and minor axis refer to the ellipse fitted to region of interest (ROI)
7	MinorFeret	The shortest distance between any two pixels along the selection boundary
8	MajorFeret	The longest distance between any two pixels along the selection boundary.
9	Roundness (R)	Circularity based on area of convex hull ACH(R) instead of A(R)
10	Solidity S(R)	Quotient of region area A(R) and convex hull area ACH(R)
